# Supplementary material for: The efficacy of virtual reality in adults during puncture biopsy: A systematic review and meta-analysis of randomized controlled trials
Source: PLoS One. 2025 Aug 26;20(8):e0330364. doi: 10.1371/journal.pone.0330364 (PMC12380292; doi:10.1371/journal.pone.0330364)
Supplement: S4 Table — (XLSX) [file pone.0330364.s004.xlsx]

## Sheet: Data
S4 Table. All data extracted from the primary research sources
Pain
Study	Year	Country	Study Type	Data Type	Analysis Type	Outcome Type	mean1	sd	n	mean2	sd	n
Genç et al	2022	Turkey	RCT	Continuous Data	univariate	VAS	5.18	1.02	32	6.84	1.39	32
Karaman et al	2021	Turkey	RCT	Continuous Data	univariate	VAS	2.86	1.22	30	6.33	2.24	30
Korkmaz et al	2023	Turkey	RCT	Continuous Data	univariate	VAS	4.42	2.11	35	6.28	2.2	40
Le Du et al	2023	France	RCT	Continuous Data	univariate	VAS	3	2.4	58	3.5	2.6	60
Prabhu et al	2023	US	RCT	Continuous Data	univariate	VAS	1	1.8	29	0.8	1.4	29
Toraman et al	2024	Turkey	RCT	Continuous Data	univariate	VAS	2.68	0.99	35	5.02	0.98	35
Anxiety
Study	Year	Country	Study Type	Data Type	Analysis Type	Outcome Type	mean1	sd	n	mean2	sd	n
Karaman et al	2021	Turkey	RCT	Continuous Data	univariate	STAI-S	38.6	6.24	35	44.6	4.29	40
Korkmaz et al	2023	Turkey	RCT	Continuous Data	univariate	STAI-S	32.06	8.69	49	40.88	11.36	48
Toraman et al	2024	Turkey	RCT	Continuous Data	univariate	STAI-S	35.05	5.46	30	48.71	5.59	30
Le Du 2023	2023	France	RCT	Continuous Data	univariate	STAI	36.7	28.1	57	38.3	34.2	57
Prabhu 2023	2023	US	RCT	Continuous Data	univariate	STAI	7.9	2.1	29	11.5	4.5	29

## Sheet: Extraction 
Table of extraction
Study	Year	Date of Extraction	Meets Inclusion Criteria
Genç et al	2022	2024-10-18	yes
Karaman et al	2021	2024-10-18	yes
Korkmaz et al	2023	2024-10-18	yes
Le Du et al	2023	2024-10-18	yes
Prabhu et al	2023	2024-10-19	yes
Toraman et al	2024	2024-10-19	yes
